# Supplementary material for: Comparison between the Efficacy of Nigella sativa-Honey and Clotrimazole on Vulvovaginal Candidiasis: A Randomized Clinical Trial
Source: Evid Based Complement Alternat Med. 2022 Oct 14;2022:1739729. doi: 10.1155/2022/1739729 (PMC9586731; doi:10.1155/2022/1739729)
Supplement: Supplementary Materials — CONSORT 2010 checklist is included when reporting a randomized clinical trial. [file 1739729.f1.zip]

Archive with 1 entries (1 files):
- consort checklist.pdf
